# Supplementary material for: Complete Mitochondrial Genome of Two Ectoparasitic Capsalids (Platyhelminthes: Monogenea: Monopisthocotylea): Gene Content, Composition, and Rearrangement
Source: Genes (Basel). 2022 Aug 1;13(8):1376. doi: 10.3390/genes13081376 (PMC9407395; doi:10.3390/genes13081376)
Supplement: Supplementary file 1 [file genes-13-01376-s001.zip]

Archive with 1 entries (1 files):
- genes-1849395-supplementary.pdf
